# Supplementary material for: A dynamic model of gene activation in response to hypoxia accounting for both HIF-1 and HIF-2
Source: Brief Funct Genomics. 2025 Dec 12;24:elaf021. doi: 10.1093/bfgp/elaf021 (PMC12700088; doi:10.1093/bfgp/elaf021)
Supplement: Hypoxia_model_elaf021 [file hypoxia_model_elaf021.zip]

Archive with 1 entries (1 files):
- Hypoxia_model_elaf021.xml
