# Supplementary material for: A dynamic model of gene activation in response to hypoxia accounting for both HIF-1 and HIF-2
Source: Brief Funct Genomics. 2025 Dec 12;24:elaf021. doi: 10.1093/bfgp/elaf021 (PMC12700088; doi:10.1093/bfgp/elaf021)
Supplement: Hypoxia_model_elaf021 [file hypoxia_model_elaf021.zip › Hypoxia_model_elaf021.xml]

<?xml version="1.0" encoding="UTF-8"?>
<sbml xmlns="http://www.sbml.org/sbml/level2/version4" level="2" version="4">
  <annotation>
    <SimBiology xmlns="http://www.mathworks.com">
      <Version Major="5" Minor="7" Point="0"/>
    </SimBiology>
  </annotation>
  <model id="mwfc19f0db_1ef3_483f_b13a_009c096de02b" name="untitled">
    <listOfCompartments>
      <compartment id="mw415c00ab_11f3_4703_aa4c_0053322cd709" name="cytoplasmic" size="1" constant="true"/>
      <compartment id="mwe5fe9e16_c7fb_4981_9bda_b5ffcdb2dfcc" name="nuclear" size="1" outside="mw415c00ab_11f3_4703_aa4c_0053322cd709" constant="true"/>
    </listOfCompartments>
    <listOfSpecies>
      <species id="mw3bd8e6ba_0676_4d0c_9158_128e5d098278" name="HIF1AB" compartment="mwe5fe9e16_c7fb_4981_9bda_b5ffcdb2dfcc" initialConcentration="0" boundaryCondition="false" constant="false"/>
      <species id="mwef47cb89_042a_410a_b15d_fef44d9985a5" name="HIF2AB_HRE1" compartment="mwe5fe9e16_c7fb_4981_9bda_b5ffcdb2dfcc" initialConcentration="0" boundaryCondition="false" constant="false"/>
      <species id="mw1c5e6a8f_db7c_4e9a_bcd6_2474b59e0a1b" name="HIF1AB_HRE1" compartment="mwe5fe9e16_c7fb_4981_9bda_b5ffcdb2dfcc" initialConcentration="0" boundaryCondition="false" constant="false"/>
      <species id="mw08673d26_beec_40d6_b45e_546f71d81be4" name="Gene_mRNA" compartment="mwe5fe9e16_c7fb_4981_9bda_b5ffcdb2dfcc" initialConcentration="1" boundaryCondition="false" constant="false"/>
      <species id="mwb5bafb57_0c9b_4b70_8851_5cbb23f0ad69" name="HIF2AB_HRE2" compartment="mwe5fe9e16_c7fb_4981_9bda_b5ffcdb2dfcc" initialConcentration="0" boundaryCondition="false" constant="false"/>
      <species id="mwa5d70fb0_583f_4a3e_a763_d22a390063e8" name="HIF1AB_HRE2" compartment="mwe5fe9e16_c7fb_4981_9bda_b5ffcdb2dfcc" initialConcentration="0" boundaryCondition="false" constant="false"/>
      <species id="mw430e04ca_7970_45e3_802e_7ff4f7173cbf" name="HIF2AB" compartment="mwe5fe9e16_c7fb_4981_9bda_b5ffcdb2dfcc" initialConcentration="0" boundaryCondition="false" constant="false"/>
      <species id="mwc52707c2_fefa_4bc3_b21f_f6793af95a49" name="HRE1" compartment="mwe5fe9e16_c7fb_4981_9bda_b5ffcdb2dfcc" initialConcentration="12" boundaryCondition="false" constant="false">
        <notes>
          <body xmlns="http://www.w3.org/1999/xhtml">BNIP3 9, MAGI1 3, MIR210HG 12</body>
        </notes>
      </species>
      <species id="mw476e0c09_f150_4683_bb5b_e4ab55a1a6a8" name="HRE2" compartment="mwe5fe9e16_c7fb_4981_9bda_b5ffcdb2dfcc" initialConcentration="18" boundaryCondition="false" constant="false">
        <notes>
          <body xmlns="http://www.w3.org/1999/xhtml">BNIP3 3, MAGI1 13, MIR210HG 18</body>
        </notes>
      </species>
      <species id="mw4e567f60_25ab_4d61_8cab_5c3ec17f3708" name="HIF1B" compartment="mwe5fe9e16_c7fb_4981_9bda_b5ffcdb2dfcc" initialConcentration="60" boundaryCondition="false" constant="false">
        <notes>
          <body xmlns="http://www.w3.org/1999/xhtml">normal 1.0, nadmiar 20</body>
        </notes>
      </species>
      <species id="mw26707a27_3321_4ac7_bce5_cb473fe44d7f" name="HIF1A_protein_total" compartment="mwe5fe9e16_c7fb_4981_9bda_b5ffcdb2dfcc" initialConcentration="1" boundaryCondition="false" constant="false"/>
      <species id="mwa9b7820b_51be_429b_9542_85134f1b9406" name="HIF2A_protein_total" compartment="mwe5fe9e16_c7fb_4981_9bda_b5ffcdb2dfcc" initialConcentration="1" boundaryCondition="false" constant="false"/>
      <species id="mwd883451f_00ac_4d9e_a16f_dddd7c33612d" name="PHD_protein" compartment="mw415c00ab_11f3_4703_aa4c_0053322cd709" initialConcentration="1" boundaryCondition="false" constant="false"/>
      <species id="mwa876f19c_5f7c_4246_b947_db15f8900bbf" name="HIF1A_mrna" compartment="mw415c00ab_11f3_4703_aa4c_0053322cd709" initialConcentration="1" boundaryCondition="false" constant="false"/>
      <species id="mw51430467_ebf1_419a_a9b7_7231a6cac41a" name="HIF2A_mrna" compartment="mw415c00ab_11f3_4703_aa4c_0053322cd709" initialConcentration="1" boundaryCondition="false" constant="false"/>
      <species id="mwd0c68e6c_e0bb_4038_b4b3_f280b04dc945" name="HIF1A_protein" compartment="mw415c00ab_11f3_4703_aa4c_0053322cd709" initialConcentration="1" boundaryCondition="false" constant="false"/>
      <species id="mw50b47d61_73ab_4aa5_b3e6_6250803f5d7f" name="HIF2A_protein" compartment="mw415c00ab_11f3_4703_aa4c_0053322cd709" initialConcentration="5.26" boundaryCondition="false" constant="false"/>
      <species id="mwdd17a111_7d61_4197_a6b0_f58ff2d0c04f" name="O2" compartment="mw415c00ab_11f3_4703_aa4c_0053322cd709" initialConcentration="1" boundaryCondition="false" constant="false"/>
    </listOfSpecies>
    <listOfRules>
      <algebraicRule>
        <math xmlns="http://www.w3.org/1998/Math/MathML">
          <apply>
            <minus/>
            <apply>
              <plus/>
              <ci> mwd0c68e6c_e0bb_4038_b4b3_f280b04dc945 </ci>
              <ci> mw3bd8e6ba_0676_4d0c_9158_128e5d098278 </ci>
            </apply>
            <ci> mw26707a27_3321_4ac7_bce5_cb473fe44d7f </ci>
          </apply>
        </math>
      </algebraicRule>
      <algebraicRule>
        <math xmlns="http://www.w3.org/1998/Math/MathML">
          <apply>
            <minus/>
            <apply>
              <plus/>
              <ci> mw50b47d61_73ab_4aa5_b3e6_6250803f5d7f </ci>
              <ci> mw430e04ca_7970_45e3_802e_7ff4f7173cbf </ci>
            </apply>
            <ci> mwa9b7820b_51be_429b_9542_85134f1b9406 </ci>
          </apply>
        </math>
      </algebraicRule>
    </listOfRules>
    <listOfReactions>
      <reaction id="mw3a723a70_c6c9_41fb_8b49_9230e4b37f89" name="hif2a_to_hif1b" reversible="true" fast="false">
        <listOfReactants>
          <speciesReference species="mw50b47d61_73ab_4aa5_b3e6_6250803f5d7f" stoichiometry="1"/>
          <speciesReference species="mw4e567f60_25ab_4d61_8cab_5c3ec17f3708" stoichiometry="1"/>
        </listOfReactants>
        <listOfProducts>
          <speciesReference species="mw430e04ca_7970_45e3_802e_7ff4f7173cbf" stoichiometry="1"/>
        </listOfProducts>
        <kineticLaw>
          <math xmlns="http://www.w3.org/1998/Math/MathML">
            <apply>
              <minus/>
              <apply>
                <times/>
                <ci> mw9c0adbda_9de5_4513_887e_f01520b46c4d </ci>
                <ci> mw50b47d61_73ab_4aa5_b3e6_6250803f5d7f </ci>
                <ci> mw4e567f60_25ab_4d61_8cab_5c3ec17f3708 </ci>
              </apply>
              <apply>
                <times/>
                <ci> mwedaeca0c_9034_4e30_b3fc_7b1c7345995e </ci>
                <ci> mw430e04ca_7970_45e3_802e_7ff4f7173cbf </ci>
              </apply>
            </apply>
          </math>
          <listOfParameters>
            <parameter id="mw9c0adbda_9de5_4513_887e_f01520b46c4d" name="kf" value="0.0277221510548471" constant="true"/>
            <parameter id="mwedaeca0c_9034_4e30_b3fc_7b1c7345995e" name="kd" value="0.000238747646176466" constant="true"/>
          </listOfParameters>
        </kineticLaw>
      </reaction>
      <reaction id="mw40994f0f_017f_4a98_a17a_445a02af6286" name="hif1a_to_hif1b" reversible="true" fast="false">
        <listOfReactants>
          <speciesReference species="mwd0c68e6c_e0bb_4038_b4b3_f280b04dc945" stoichiometry="1"/>
          <speciesReference species="mw4e567f60_25ab_4d61_8cab_5c3ec17f3708" stoichiometry="1"/>
        </listOfReactants>
        <listOfProducts>
          <speciesReference species="mw3bd8e6ba_0676_4d0c_9158_128e5d098278" stoichiometry="1"/>
        </listOfProducts>
        <kineticLaw>
          <math xmlns="http://www.w3.org/1998/Math/MathML">
            <apply>
              <minus/>
              <apply>
                <times/>
                <ci> mw820bad28_17a8_42c7_8e39_06572b16a4a9 </ci>
                <ci> mwd0c68e6c_e0bb_4038_b4b3_f280b04dc945 </ci>
                <ci> mw4e567f60_25ab_4d61_8cab_5c3ec17f3708 </ci>
              </apply>
              <apply>
                <times/>
                <ci> mw482a8296_eb87_458f_bff7_fc7d15a7f6c5 </ci>
                <ci> mw3bd8e6ba_0676_4d0c_9158_128e5d098278 </ci>
              </apply>
            </apply>
          </math>
          <listOfParameters>
            <parameter id="mw820bad28_17a8_42c7_8e39_06572b16a4a9" name="kf" value="0.00954232006389373" constant="true"/>
            <parameter id="mw482a8296_eb87_458f_bff7_fc7d15a7f6c5" name="kd" value="0.00011719453039189" constant="true"/>
          </listOfParameters>
        </kineticLaw>
      </reaction>
      <reaction id="mw871b9c0e_2a17_4ee0_8a2e_7ea4c0608a57" name="hif2ab_to_hre2" reversible="true" fast="false">
        <listOfReactants>
          <speciesReference species="mw430e04ca_7970_45e3_802e_7ff4f7173cbf" stoichiometry="1"/>
          <speciesReference species="mw476e0c09_f150_4683_bb5b_e4ab55a1a6a8" stoichiometry="1"/>
        </listOfReactants>
        <listOfProducts>
          <speciesReference species="mwb5bafb57_0c9b_4b70_8851_5cbb23f0ad69" stoichiometry="1"/>
        </listOfProducts>
        <kineticLaw>
          <math xmlns="http://www.w3.org/1998/Math/MathML">
            <apply>
              <minus/>
              <apply>
                <times/>
                <ci> mwaaa8d28d_f265_40a8_888f_a9b765089dd8 </ci>
                <ci> mw430e04ca_7970_45e3_802e_7ff4f7173cbf </ci>
                <ci> mw476e0c09_f150_4683_bb5b_e4ab55a1a6a8 </ci>
              </apply>
              <apply>
                <times/>
                <ci> mw18c5cc28_d9ff_4091_8fec_c3123ed103d9 </ci>
                <ci> mwb5bafb57_0c9b_4b70_8851_5cbb23f0ad69 </ci>
              </apply>
            </apply>
          </math>
          <listOfParameters>
            <parameter id="mwaaa8d28d_f265_40a8_888f_a9b765089dd8" name="kf" value="7.28229130951182" constant="true"/>
            <parameter id="mw18c5cc28_d9ff_4091_8fec_c3123ed103d9" name="kd" value="0.01014913390728" constant="true"/>
          </listOfParameters>
        </kineticLaw>
      </reaction>
      <reaction id="mwe76f0fe3_b17d_41ca_9f42_60f62ff80809" name="hif2ab_to_hre1" reversible="true" fast="false">
        <listOfReactants>
          <speciesReference species="mw430e04ca_7970_45e3_802e_7ff4f7173cbf" stoichiometry="1"/>
          <speciesReference species="mwc52707c2_fefa_4bc3_b21f_f6793af95a49" stoichiometry="1"/>
        </listOfReactants>
        <listOfProducts>
          <speciesReference species="mwef47cb89_042a_410a_b15d_fef44d9985a5" stoichiometry="1"/>
        </listOfProducts>
        <kineticLaw>
          <math xmlns="http://www.w3.org/1998/Math/MathML">
            <apply>
              <minus/>
              <apply>
                <times/>
                <ci> mw020e1ce1_09c3_4dc9_a101_56813cfefda0 </ci>
                <ci> mw430e04ca_7970_45e3_802e_7ff4f7173cbf </ci>
                <ci> mwc52707c2_fefa_4bc3_b21f_f6793af95a49 </ci>
              </apply>
              <apply>
                <times/>
                <ci> mw63e94097_40e6_4959_ba32_d3d21dee3a20 </ci>
                <ci> mwef47cb89_042a_410a_b15d_fef44d9985a5 </ci>
              </apply>
            </apply>
          </math>
          <listOfParameters>
            <parameter id="mw020e1ce1_09c3_4dc9_a101_56813cfefda0" name="kf" value="16.9362356474547" constant="true"/>
            <parameter id="mw63e94097_40e6_4959_ba32_d3d21dee3a20" name="kd" value="1.31260084021972e-10" constant="true"/>
          </listOfParameters>
        </kineticLaw>
      </reaction>
      <reaction id="mw7e36ed96_eedc_48e6_81b7_e16f64861cd4" name="hif1ab_to_hre2" reversible="true" fast="false">
        <listOfReactants>
          <speciesReference species="mw3bd8e6ba_0676_4d0c_9158_128e5d098278" stoichiometry="1"/>
          <speciesReference species="mw476e0c09_f150_4683_bb5b_e4ab55a1a6a8" stoichiometry="1"/>
        </listOfReactants>
        <listOfProducts>
          <speciesReference species="mwa5d70fb0_583f_4a3e_a763_d22a390063e8" stoichiometry="1"/>
        </listOfProducts>
        <kineticLaw>
          <math xmlns="http://www.w3.org/1998/Math/MathML">
            <apply>
              <minus/>
              <apply>
                <times/>
                <ci> mwe17f597f_4eef_4256_a5c4_ac3a4779ddae </ci>
                <ci> mw3bd8e6ba_0676_4d0c_9158_128e5d098278 </ci>
                <ci> mw476e0c09_f150_4683_bb5b_e4ab55a1a6a8 </ci>
              </apply>
              <apply>
                <times/>
                <ci> mw162106e8_2e99_490c_aaf3_d173a50cff94 </ci>
                <ci> mwa5d70fb0_583f_4a3e_a763_d22a390063e8 </ci>
              </apply>
            </apply>
          </math>
          <listOfParameters>
            <parameter id="mwe17f597f_4eef_4256_a5c4_ac3a4779ddae" name="kf" value="0.645016691534562" constant="true"/>
            <parameter id="mw162106e8_2e99_490c_aaf3_d173a50cff94" name="kd" value="0.000842444823973908" constant="true"/>
          </listOfParameters>
        </kineticLaw>
      </reaction>
      <reaction id="mwafe6d2be_f779_4362_965a_a29cfecd321f" name="hif1ab_to_hre1" reversible="true" fast="false">
        <listOfReactants>
          <speciesReference species="mw3bd8e6ba_0676_4d0c_9158_128e5d098278" stoichiometry="1"/>
          <speciesReference species="mwc52707c2_fefa_4bc3_b21f_f6793af95a49" stoichiometry="1"/>
        </listOfReactants>
        <listOfProducts>
          <speciesReference species="mw1c5e6a8f_db7c_4e9a_bcd6_2474b59e0a1b" stoichiometry="1"/>
        </listOfProducts>
        <kineticLaw>
          <math xmlns="http://www.w3.org/1998/Math/MathML">
            <apply>
              <minus/>
              <apply>
                <times/>
                <ci> mw6e178c03_bea3_432c_9452_18c684d039c6 </ci>
                <ci> mw3bd8e6ba_0676_4d0c_9158_128e5d098278 </ci>
                <ci> mwc52707c2_fefa_4bc3_b21f_f6793af95a49 </ci>
              </apply>
              <apply>
                <times/>
                <ci> mwc7856d63_16f2_40a7_8a00_46e7055c0227 </ci>
                <ci> mw1c5e6a8f_db7c_4e9a_bcd6_2474b59e0a1b </ci>
              </apply>
            </apply>
          </math>
          <listOfParameters>
            <parameter id="mw6e178c03_bea3_432c_9452_18c684d039c6" name="kf" value="1.27375839593936" constant="true"/>
            <parameter id="mwc7856d63_16f2_40a7_8a00_46e7055c0227" name="kd" value="0.000216700179414393" constant="true"/>
          </listOfParameters>
        </kineticLaw>
      </reaction>
      <reaction id="mwc0f6ac84_6775_475a_ad98_49d35e8aa031" name="hif2ab_hre2_to_gene" reversible="false" fast="false">
        <listOfReactants>
          <speciesReference species="mwb5bafb57_0c9b_4b70_8851_5cbb23f0ad69" stoichiometry="1"/>
        </listOfReactants>
        <listOfProducts>
          <speciesReference species="mw08673d26_beec_40d6_b45e_546f71d81be4" stoichiometry="1"/>
          <speciesReference species="mwb5bafb57_0c9b_4b70_8851_5cbb23f0ad69" stoichiometry="1"/>
        </listOfProducts>
        <kineticLaw>
          <math xmlns="http://www.w3.org/1998/Math/MathML">
            <apply>
              <times/>
              <ci> mw8d3c855d_d5c7_4dfc_b0ce_ab815acc0112 </ci>
              <ci> mwb5bafb57_0c9b_4b70_8851_5cbb23f0ad69 </ci>
            </apply>
          </math>
          <listOfParameters>
            <parameter id="mw8d3c855d_d5c7_4dfc_b0ce_ab815acc0112" name="kf" value="1.44811203320194" constant="true"/>
          </listOfParameters>
        </kineticLaw>
      </reaction>
      <reaction id="mw7133d254_e334_4a18_8c77_3faf364f81b8" name="hif2ab_hre1_to_gene" reversible="false" fast="false">
        <listOfReactants>
          <speciesReference species="mwef47cb89_042a_410a_b15d_fef44d9985a5" stoichiometry="1"/>
        </listOfReactants>
        <listOfProducts>
          <speciesReference species="mw08673d26_beec_40d6_b45e_546f71d81be4" stoichiometry="1"/>
          <speciesReference species="mwef47cb89_042a_410a_b15d_fef44d9985a5" stoichiometry="1"/>
        </listOfProducts>
        <kineticLaw>
          <math xmlns="http://www.w3.org/1998/Math/MathML">
            <apply>
              <times/>
              <ci> mw858b7380_fb6c_4760_944d_15ee152d6316 </ci>
              <ci> mwef47cb89_042a_410a_b15d_fef44d9985a5 </ci>
            </apply>
          </math>
          <listOfParameters>
            <parameter id="mw858b7380_fb6c_4760_944d_15ee152d6316" name="kf" value="0.400062410629181" constant="true"/>
          </listOfParameters>
        </kineticLaw>
      </reaction>
      <reaction id="mw7cf3cc18_3879_42ff_8450_b9aa4a870e75" name="hif1ab_hre2_to_gene" reversible="false" fast="false">
        <listOfReactants>
          <speciesReference species="mwa5d70fb0_583f_4a3e_a763_d22a390063e8" stoichiometry="1"/>
        </listOfReactants>
        <listOfProducts>
          <speciesReference species="mw08673d26_beec_40d6_b45e_546f71d81be4" stoichiometry="1"/>
          <speciesReference species="mwa5d70fb0_583f_4a3e_a763_d22a390063e8" stoichiometry="1"/>
        </listOfProducts>
        <kineticLaw>
          <math xmlns="http://www.w3.org/1998/Math/MathML">
            <apply>
              <times/>
              <ci> mwcc0b6316_c084_4d39_93c7_55f0f8c876d7 </ci>
              <ci> mwa5d70fb0_583f_4a3e_a763_d22a390063e8 </ci>
            </apply>
          </math>
          <listOfParameters>
            <parameter id="mwcc0b6316_c084_4d39_93c7_55f0f8c876d7" name="kf" value="1.24702207591795" constant="true"/>
          </listOfParameters>
        </kineticLaw>
      </reaction>
      <reaction id="mw313bdcce_df12_4145_9cd0_027bf8cb8b3a" name="hif1ab_hre1_to_gene" reversible="false" fast="false">
        <listOfReactants>
          <speciesReference species="mw1c5e6a8f_db7c_4e9a_bcd6_2474b59e0a1b" stoichiometry="1"/>
        </listOfReactants>
        <listOfProducts>
          <speciesReference species="mw08673d26_beec_40d6_b45e_546f71d81be4" stoichiometry="1"/>
          <speciesReference species="mw1c5e6a8f_db7c_4e9a_bcd6_2474b59e0a1b" stoichiometry="1"/>
        </listOfProducts>
        <kineticLaw>
          <math xmlns="http://www.w3.org/1998/Math/MathML">
            <apply>
              <times/>
              <ci> mwbfd3b5b7_3b15_4210_9f55_d2ecb9529ab9 </ci>
              <ci> mw1c5e6a8f_db7c_4e9a_bcd6_2474b59e0a1b </ci>
            </apply>
          </math>
          <listOfParameters>
            <parameter id="mwbfd3b5b7_3b15_4210_9f55_d2ecb9529ab9" name="kf" value="0.265977848173907" constant="true"/>
          </listOfParameters>
        </kineticLaw>
      </reaction>
      <reaction id="mw4b67a0c9_a05d_4fbd_b2ba_d7f8f7dfb584" name="Gene_mRNA_out" reversible="false" fast="false">
        <listOfReactants>
          <speciesReference species="mw08673d26_beec_40d6_b45e_546f71d81be4" stoichiometry="1"/>
        </listOfReactants>
        <kineticLaw>
          <math xmlns="http://www.w3.org/1998/Math/MathML">
            <apply>
              <times/>
              <ci> mwc9c805ac_a0cb_466e_ad92_0092abf83734 </ci>
              <ci> mw08673d26_beec_40d6_b45e_546f71d81be4 </ci>
            </apply>
          </math>
          <listOfParameters>
            <parameter id="mwc9c805ac_a0cb_466e_ad92_0092abf83734" name="kf" value="0.538540312693063" constant="true"/>
          </listOfParameters>
        </kineticLaw>
      </reaction>
      <reaction id="mw298e8284_51c0_4c5c_9b64_37c1c00a7cf6" name="hif1b_in" reversible="false" fast="false">
        <listOfProducts>
          <speciesReference species="mw4e567f60_25ab_4d61_8cab_5c3ec17f3708" stoichiometry="1"/>
        </listOfProducts>
        <kineticLaw>
          <math xmlns="http://www.w3.org/1998/Math/MathML">
            <ci> mw1867a1b3_4fa2_4cbf_b18f_1e2a6a2fb5f6 </ci>
          </math>
          <listOfParameters>
            <parameter id="mw1867a1b3_4fa2_4cbf_b18f_1e2a6a2fb5f6" name="kf" value="0.63247984921162" constant="true"/>
          </listOfParameters>
        </kineticLaw>
      </reaction>
      <reaction id="mw6a692c3e_5a74_4cf5_bde5_8edd060153a3" name="hif1b_out" reversible="false" fast="false">
        <listOfReactants>
          <speciesReference species="mw4e567f60_25ab_4d61_8cab_5c3ec17f3708" stoichiometry="1"/>
        </listOfReactants>
        <kineticLaw>
          <math xmlns="http://www.w3.org/1998/Math/MathML">
            <apply>
              <times/>
              <ci> mw18bb6578_295c_4e40_baca_3bd22d6879e3 </ci>
              <ci> mw4e567f60_25ab_4d61_8cab_5c3ec17f3708 </ci>
            </apply>
          </math>
          <listOfParameters>
            <parameter id="mw18bb6578_295c_4e40_baca_3bd22d6879e3" name="kf" value="0.459136989295157" constant="true"/>
          </listOfParameters>
        </kineticLaw>
      </reaction>
      <reaction id="mw201543e1_b577_467f_9330_b374689bbac9" name="phd_out" reversible="false" fast="false">
        <listOfReactants>
          <speciesReference species="mwd883451f_00ac_4d9e_a16f_dddd7c33612d" stoichiometry="1"/>
        </listOfReactants>
        <kineticLaw>
          <math xmlns="http://www.w3.org/1998/Math/MathML">
            <apply>
              <times/>
              <ci> mw27852a3e_0e76_4bef_8f67_d06e7965d7b3 </ci>
              <ci> mwd883451f_00ac_4d9e_a16f_dddd7c33612d </ci>
            </apply>
          </math>
          <listOfParameters>
            <parameter id="mw27852a3e_0e76_4bef_8f67_d06e7965d7b3" name="kf" value="0.024154" constant="true"/>
          </listOfParameters>
        </kineticLaw>
      </reaction>
      <reaction id="mw455d8f5c_fa30_462b_855e_e3a7e472d15c" name="hif2a_mrna_out" reversible="false" fast="false">
        <listOfReactants>
          <speciesReference species="mw51430467_ebf1_419a_a9b7_7231a6cac41a" stoichiometry="1"/>
        </listOfReactants>
        <kineticLaw>
          <math xmlns="http://www.w3.org/1998/Math/MathML">
            <apply>
              <times/>
              <ci> mw7068126d_dd14_451f_8b1d_33a8ef8e5809 </ci>
              <ci> mw51430467_ebf1_419a_a9b7_7231a6cac41a </ci>
            </apply>
          </math>
          <listOfParameters>
            <parameter id="mw7068126d_dd14_451f_8b1d_33a8ef8e5809" name="kf" value="137.43" constant="true"/>
          </listOfParameters>
        </kineticLaw>
      </reaction>
      <reaction id="mwf818619a_ace9_49c9_9301_67eceb71f529" name="hif1a_mrna_out" reversible="false" fast="false">
        <listOfReactants>
          <speciesReference species="mwa876f19c_5f7c_4246_b947_db15f8900bbf" stoichiometry="1"/>
        </listOfReactants>
        <kineticLaw>
          <math xmlns="http://www.w3.org/1998/Math/MathML">
            <apply>
              <times/>
              <ci> mw765040d8_bf80_47e8_afe2_8821ad6393b9 </ci>
              <ci> mwa876f19c_5f7c_4246_b947_db15f8900bbf </ci>
            </apply>
          </math>
          <listOfParameters>
            <parameter id="mw765040d8_bf80_47e8_afe2_8821ad6393b9" name="kf" value="1.6" constant="true"/>
          </listOfParameters>
        </kineticLaw>
      </reaction>
      <reaction id="mw9b73a1fa_a9c0_482b_a210_cba3139a18eb" name="hif2a_mrna_to_protein" reversible="false" fast="false">
        <listOfReactants>
          <speciesReference species="mw51430467_ebf1_419a_a9b7_7231a6cac41a" stoichiometry="1"/>
        </listOfReactants>
        <listOfProducts>
          <speciesReference species="mw51430467_ebf1_419a_a9b7_7231a6cac41a" stoichiometry="1"/>
          <speciesReference species="mw50b47d61_73ab_4aa5_b3e6_6250803f5d7f" stoichiometry="1"/>
        </listOfProducts>
        <kineticLaw>
          <math xmlns="http://www.w3.org/1998/Math/MathML">
            <apply>
              <times/>
              <ci> mw6f20cbc7_5da9_4572_9627_ad0241d8267e </ci>
              <ci> mw51430467_ebf1_419a_a9b7_7231a6cac41a </ci>
            </apply>
          </math>
          <listOfParameters>
            <parameter id="mw6f20cbc7_5da9_4572_9627_ad0241d8267e" name="kf" value="12.619499752117" constant="true"/>
          </listOfParameters>
        </kineticLaw>
      </reaction>
      <reaction id="mw42fd5aaa_4503_4ae7_82e4_eb5e5d76e562" name="hif2a_protein_out" reversible="false" fast="false">
        <listOfReactants>
          <speciesReference species="mw50b47d61_73ab_4aa5_b3e6_6250803f5d7f" stoichiometry="1"/>
        </listOfReactants>
        <kineticLaw>
          <math xmlns="http://www.w3.org/1998/Math/MathML">
            <apply>
              <times/>
              <ci> mw06813d6a_a9af_40de_b189_f396cf59044f </ci>
              <ci> mw50b47d61_73ab_4aa5_b3e6_6250803f5d7f </ci>
            </apply>
          </math>
          <listOfParameters>
            <parameter id="mw06813d6a_a9af_40de_b189_f396cf59044f" name="kf" value="0.119872844587613" constant="true"/>
          </listOfParameters>
        </kineticLaw>
      </reaction>
      <reaction id="mwb7023038_e2d2_4fbf_a112_b544c1233065" name="hif1a_protein_out" reversible="false" fast="false">
        <listOfReactants>
          <speciesReference species="mwd0c68e6c_e0bb_4038_b4b3_f280b04dc945" stoichiometry="1"/>
        </listOfReactants>
        <kineticLaw>
          <math xmlns="http://www.w3.org/1998/Math/MathML">
            <apply>
              <times/>
              <ci> mwbddda0d7_f64d_447d_8f73_8c41e968b0a8 </ci>
              <ci> mwd0c68e6c_e0bb_4038_b4b3_f280b04dc945 </ci>
            </apply>
          </math>
          <listOfParameters>
            <parameter id="mwbddda0d7_f64d_447d_8f73_8c41e968b0a8" name="kf" value="5.0119e-06" constant="true"/>
          </listOfParameters>
        </kineticLaw>
      </reaction>
      <reaction id="mwb01ec229_7ac2_445c_9f14_792561584ae7" name="hif1a_mrna_to_protein" reversible="false" fast="false">
        <listOfReactants>
          <speciesReference species="mwa876f19c_5f7c_4246_b947_db15f8900bbf" stoichiometry="1"/>
        </listOfReactants>
        <listOfProducts>
          <speciesReference species="mwa876f19c_5f7c_4246_b947_db15f8900bbf" stoichiometry="1"/>
          <speciesReference species="mwd0c68e6c_e0bb_4038_b4b3_f280b04dc945" stoichiometry="1"/>
        </listOfProducts>
        <kineticLaw>
          <math xmlns="http://www.w3.org/1998/Math/MathML">
            <apply>
              <times/>
              <ci> mw06c58877_fa53_4ec2_86c2_8cdecc19b7ea </ci>
              <ci> mwa876f19c_5f7c_4246_b947_db15f8900bbf </ci>
            </apply>
          </math>
          <listOfParameters>
            <parameter id="mw06c58877_fa53_4ec2_86c2_8cdecc19b7ea" name="kf" value="5.4" constant="true"/>
          </listOfParameters>
        </kineticLaw>
      </reaction>
      <reaction id="mw6cf590e1_56f0_407e_aeb6_84b88b65e498" name="hif2a_mrna_in" reversible="false" fast="false">
        <listOfProducts>
          <speciesReference species="mw51430467_ebf1_419a_a9b7_7231a6cac41a" stoichiometry="1"/>
        </listOfProducts>
        <kineticLaw>
          <math xmlns="http://www.w3.org/1998/Math/MathML">
            <ci> mwa4a68647_3a57_425f_ade7_ecd71858ff23 </ci>
          </math>
          <listOfParameters>
            <parameter id="mwa4a68647_3a57_425f_ade7_ecd71858ff23" name="kf" value="112.03" constant="true"/>
          </listOfParameters>
        </kineticLaw>
      </reaction>
      <reaction id="mw287400da_7910_40aa_8120_617921b6d7f0" name="hif1a_mrna_in" reversible="false" fast="false">
        <listOfProducts>
          <speciesReference species="mwa876f19c_5f7c_4246_b947_db15f8900bbf" stoichiometry="1"/>
        </listOfProducts>
        <kineticLaw>
          <math xmlns="http://www.w3.org/1998/Math/MathML">
            <ci> mw35c7e67b_acb4_4781_b9b9_f2ae4dfb59e4 </ci>
          </math>
          <listOfParameters>
            <parameter id="mw35c7e67b_acb4_4781_b9b9_f2ae4dfb59e4" name="kf" value="0.9" constant="true"/>
          </listOfParameters>
        </kineticLaw>
      </reaction>
      <reaction id="mwc7c1edfc_9376_4e24_8744_632a29997c23" name="phd_in" reversible="false" fast="false">
        <listOfProducts>
          <speciesReference species="mwd883451f_00ac_4d9e_a16f_dddd7c33612d" stoichiometry="1"/>
        </listOfProducts>
        <kineticLaw>
          <math xmlns="http://www.w3.org/1998/Math/MathML">
            <ci> mwd64b63d4_b809_4a54_9d0c_788a5968ed74 </ci>
          </math>
          <listOfParameters>
            <parameter id="mwd64b63d4_b809_4a54_9d0c_788a5968ed74" name="kf" value="0.20707" constant="true"/>
          </listOfParameters>
        </kineticLaw>
      </reaction>
      <reaction id="mwddc2c09d_3d3c_404c_abea_6cab2b41bc1a" name="phd_to_hif1a_protein" reversible="false" fast="false">
        <listOfReactants>
          <speciesReference species="mwd883451f_00ac_4d9e_a16f_dddd7c33612d" stoichiometry="1"/>
          <speciesReference species="mwd0c68e6c_e0bb_4038_b4b3_f280b04dc945" stoichiometry="1"/>
          <speciesReference species="mwdd17a111_7d61_4197_a6b0_f58ff2d0c04f" stoichiometry="1"/>
        </listOfReactants>
        <listOfProducts>
          <speciesReference species="mwdd17a111_7d61_4197_a6b0_f58ff2d0c04f" stoichiometry="1"/>
          <speciesReference species="mwd883451f_00ac_4d9e_a16f_dddd7c33612d" stoichiometry="1"/>
        </listOfProducts>
        <kineticLaw>
          <math xmlns="http://www.w3.org/1998/Math/MathML">
            <apply>
              <divide/>
              <apply>
                <times/>
                <apply>
                  <divide/>
                  <apply>
                    <times/>
                    <ci> mw7a7cb1d1_3e04_4e5a_865d_4cdcf9534ce3 </ci>
                    <ci> mwdd17a111_7d61_4197_a6b0_f58ff2d0c04f </ci>
                  </apply>
                  <apply>
                    <plus/>
                    <ci> mwf9eaabd5_e05f_4921_b744_97613cd71e9d </ci>
                    <ci> mwdd17a111_7d61_4197_a6b0_f58ff2d0c04f </ci>
                  </apply>
                </apply>
                <ci> mwd883451f_00ac_4d9e_a16f_dddd7c33612d </ci>
                <ci> mwd0c68e6c_e0bb_4038_b4b3_f280b04dc945 </ci>
              </apply>
              <apply>
                <plus/>
                <ci> mw8e38d8e1_496d_41c1_a0d7_cac7ea20fbd1 </ci>
                <ci> mwd0c68e6c_e0bb_4038_b4b3_f280b04dc945 </ci>
              </apply>
            </apply>
          </math>
          <listOfParameters>
            <parameter id="mw7a7cb1d1_3e04_4e5a_865d_4cdcf9534ce3" name="vm" value="3.51" constant="true"/>
            <parameter id="mwf9eaabd5_e05f_4921_b744_97613cd71e9d" name="km" value="0.2266" constant="true"/>
            <parameter id="mw8e38d8e1_496d_41c1_a0d7_cac7ea20fbd1" name="nm" value="6.6677" constant="true"/>
          </listOfParameters>
        </kineticLaw>
      </reaction>
      <reaction id="mwc5158da3_3325_4c02_9d80_896b031a4866" name="phd_to_hif2a_protein" reversible="false" fast="false">
        <listOfReactants>
          <speciesReference species="mwd883451f_00ac_4d9e_a16f_dddd7c33612d" stoichiometry="1"/>
          <speciesReference species="mw50b47d61_73ab_4aa5_b3e6_6250803f5d7f" stoichiometry="1"/>
          <speciesReference species="mwdd17a111_7d61_4197_a6b0_f58ff2d0c04f" stoichiometry="1"/>
        </listOfReactants>
        <listOfProducts>
          <speciesReference species="mwdd17a111_7d61_4197_a6b0_f58ff2d0c04f" stoichiometry="1"/>
          <speciesReference species="mwd883451f_00ac_4d9e_a16f_dddd7c33612d" stoichiometry="1"/>
        </listOfProducts>
        <kineticLaw>
          <math xmlns="http://www.w3.org/1998/Math/MathML">
            <apply>
              <divide/>
              <apply>
                <times/>
                <apply>
                  <divide/>
                  <apply>
                    <times/>
                    <ci> mwb327c0b8_4275_4128_b0f0_aebfbcc0709b </ci>
                    <ci> mwdd17a111_7d61_4197_a6b0_f58ff2d0c04f </ci>
                  </apply>
                  <apply>
                    <plus/>
                    <ci> mwdaf29cab_450f_4109_8a6d_5c9221be2f8a </ci>
                    <ci> mwdd17a111_7d61_4197_a6b0_f58ff2d0c04f </ci>
                  </apply>
                </apply>
                <ci> mwd883451f_00ac_4d9e_a16f_dddd7c33612d </ci>
                <ci> mw50b47d61_73ab_4aa5_b3e6_6250803f5d7f </ci>
              </apply>
              <apply>
                <plus/>
                <ci> mw8c804b81_83bb_4aee_84d6_e8fd6095ab5b </ci>
                <ci> mw50b47d61_73ab_4aa5_b3e6_6250803f5d7f </ci>
              </apply>
            </apply>
          </math>
          <listOfParameters>
            <parameter id="mw8c804b81_83bb_4aee_84d6_e8fd6095ab5b" name="nm" value="7.68656909869516" constant="true"/>
            <parameter id="mwdaf29cab_450f_4109_8a6d_5c9221be2f8a" name="km" value="0.314856706160423" constant="true"/>
            <parameter id="mwb327c0b8_4275_4128_b0f0_aebfbcc0709b" name="vm" value="3.02778579811428" constant="true"/>
          </listOfParameters>
        </kineticLaw>
      </reaction>
    </listOfReactions>
  </model>
</sbml>
